# Supplementary material for: Discovery of Novel Diphenyl Acrylonitrile Derivatives That Promote Adult Rats’ Hippocampal Neurogenesis
Source: Int J Mol Sci. 2024 Jan 19;25(2):1241. doi: 10.3390/ijms25021241 (PMC10816640; doi:10.3390/ijms25021241)
Supplement: Supplementary file 1 [file ijms-25-01241-s001.zip]

Archive with 1 entries (1 files):
- ijms-2830027-supplementary.pdf
